# Supplementary material for: Extremely Low Frequency Radiation Enhances Soybean Chlorophyll Index and Nutrient Use Efficiency Under Suboptimal Conditions
Source: Plants (Basel). 2026 Feb 5;15(3):495. doi: 10.3390/plants15030495 (PMC12899631; doi:10.3390/plants15030495)
Supplement: Supplementary file 1 [file plants-15-00495-s001.zip]

Archive with 1 entries (1 files):
- plants-4051213-supplementary.pdf
